# Supplementary material for: Multi-dimensional predictors of first drinking initiation and regular drinking onset in adolescence: A prospective longitudinal study
Source: Dev Cogn Neurosci. 2024 Jul 30;69:101424. doi: 10.1016/j.dcn.2024.101424 (PMC11342118; doi:10.1016/j.dcn.2024.101424)
Supplement: Supplementary file 2 — Supplementary material [file mmc2.xlsx]

## Sheet: Sheet1
Domain	NCANDA study variable name	Variable label
Youth psychodevelopmental characteristics/covariate	sex	Sex
Youth psychodevelopmental characteristics/covariate	mri_structural_age	Baseline age
Youth psychodevelopmental characteristics	youthreport1_ydi14	What are your long-term plans?
Youth psychodevelopmental characteristics	youthreport1_ydi4	What are your most recent grades like (estimate g.p.a. on 4-point scale)
Youth psychodevelopmental characteristics	ysr_asr_internal_raw	YSR Internalizing Problems, raw score
Youth psychodevelopmental characteristics	ysr_asr_external_raw	YSR Externalizing Problems, raw score
Youth psychodevelopmental characteristics	aeq_csb	Changes in Social Behavior
Youth psychodevelopmental characteristics	aeq_ia	Increased Arousal
Youth psychodevelopmental characteristics	aeq_icma	Improved Cognitive and Motor Ability
Youth psychodevelopmental characteristics	aeq_rtr	Relaxation and Tension Reduction
Youth psychodevelopmental characteristics	shq_sleepiness	SHQ: Sleepiness subscale
Youth psychodevelopmental characteristics	shq_circadian	SHQ: Circadian subscale
Youth psychodevelopmental characteristics	tipi_agv	Agreeableness
Youth psychodevelopmental characteristics	tipi_csv	Conscientiousness
Youth psychodevelopmental characteristics	tipi_ems	Emotional Stability
Youth psychodevelopmental characteristics	tipi_etv	Extraversion
Youth psychodevelopmental characteristics	tipi_ope	Openness to Experiences
Youth psychodevelopmental characteristics	upps_nug	Negative Urgency
Youth psychodevelopmental characteristics	upps_pmt	Premeditation
Youth psychodevelopmental characteristics	upps_psv	Perseverance
Youth psychodevelopmental characteristics	upps_pug	Positive Urgency
Youth psychodevelopmental characteristics	upps_sss	Sensation Seeking
Youth psychodevelopmental characteristics	brief_inhibit_raw	BRIEF Inhibitory Control and Impulsivity (raw)
Youth psychodevelopmental characteristics	brief_beh_shift_raw	BRIEF Behavioral Shift Change Flexibility (raw)
Youth psychodevelopmental characteristics	brief_control_raw	BRIEF Emotional Control (raw)
Youth psychodevelopmental characteristics	brief_plan_raw	BRIEF Plan/Organize Tasks (raw)
Youth psychodevelopmental characteristics	brief_task_raw	BRIEF Task-Completion Ability to Initiate Strategies (raw)
Youth psychodevelopmental characteristics	brief_gec_raw	BRIEF Global Executive Composite (GEC) (raw)
Cognition	cnp_cpf_ifac_tot	Penn Facial Memory Test Total Correct Responses
Cognition	cnp_cpw_iwrd_tot	Penn Word Memory Test Total Correct Responses
Cognition	cnp_spcptnl_scpt_tp	Penn Continuous Performance Test-Number Letter Version True Positives
Cognition	cnp_pmat24a_pmat24_a_cr	Penn Matrix Analysis Test Correct Responses
Cognition	cnp_cpfd_dfac_tot	Penn Facial Memory Test - Delayed Total Correct Responses
Cognition	cnp_cpwd_dwrd_tot	Penn Word Memory Test - Delayed Total Correct Responses
Cognition	cnp_shortvolt_svt	Penn Short Visual Object Learning Test Total Correct
Cognition	cnp_er40d_er40_cr	Penn Emotion Recognition Test Correct Responses
Cognition	cnp_pcet_pcet_acc2	Penn Conditional Exclusion Task Accuracy
Cognition	cnp_medf36_medf36_a	Measured Penn Measured Emotion Differentiation Trials Total Correct
Cognition	cnp_pvrt_pvrtcr	Penn Logical Reasoning Correct Responses
Cognition	cnp_svdelay_svt_ld	Penn Short Visual Object Learning Test - Delayed Total Correct
Brain structure	anteriorcingulate_grayvol	Left anterior cingulate gray volume
Brain structure	frontalpole_grayvol	Left frontal pole gray volume
Brain structure	lateraloccipital_thickavg	Left lateral occipital thickness
Brain structure	lateralorbitofrontal_grayvol	Left lateral orbitofrontal gray volume
Brain structure	paracentral_thickavg	Left paracentral thickness
Brain structure	parsorbitalis_surfarea	Left parsorbitalis surface area
Brain structure	pericalcarine_thickavg	Left pericalcarine thickness
Brain structure	rostralmiddlefrontal_thickavg	Left rostral middle frontal thickness
Brain structure	superiorfrontal_thickavg	Left superior frontal thickness
Brain structure	supramarginal_thickavg	Left supramarginal thickness
Brain structure	temporalpole_grayvol	Left temporal pole gray volume
Brain structure	transversetemporal_thickavg	Left transverse temporal thickness
Brain structure	accumbens_area_volume_mm3	Left accumbens areav olume
Brain structure	cuneus_thickavg	Right cuneus thickness
Brain structure	frontalpole_thickavg	Right frontal pole thickness
Brain structure	inferiorparietal_thickavg	Right inferior parietal thickness
Brain structure	insula_grayvol	Right insula gray volume
Brain structure	orbitofrontal_grayvol	Right orbitofrontal gray volume
Brain structure	parahippocampal_surfarea	Right parahippocampal surface area
Brain structure	parsorbitalis_thickavg	Right parsorbitalis thickness
Brain structure	pericalcarine_thickavg	Right pericalcarine thickness
Brain structure	precentral_grayvol	Right precentral gray volume
Brain structure	precuneus_thickavg	Right precuneus thickness
Brain structure	rostralmiddlefrontal_grayvol	Right rostral middle frontal gray volume
Brain structure	superiorparietal_thickavg	Right superiorparietal thickness
Brain structure	supramarginal_thickavg	Right supramarginal thickness
Brain structure	temporalpole_thickavg	Right temporal pole thickness
Brain structure	amygdala_volume_mm3	Right amygdala volume
Brain structure	cerebellum_cortex_volume_mm3	Right cerebellum cortex volume
Brain structure	pallidum_volume_mm3	Right pallidum volume
Brain structure	superiorfrontal_grayvol	Left superior frontal gray volume
Family	race	Race
Family	hispanic	Ethnicity
Family	youthreport2_aay_set1_aay5	How would you rate the neighborhood in terms of having: Efforts of residents in addressing the prevention of alcohol use among teenagers?
Family	youthreport2_aay_set1_aay2	How would you rate the neighborhood in terms of having: Level of community resources?
Family	youthreport2_aay_set2_aay6	How hard would it be for you to get alcohol from your home?
Family	youthreport2_aay_set2_aay7	How hard would it be for you to get alcohol from a place in your neighborhood?
Family	youthreport2_aay_set2_aay8	How hard would it be for you to get alcohol from a place outside your neighborhood?
Family	pwmkcr_parentalcontrol	PWMKCR Parental Control calculated subscale score
Family	pwmkcr_parentalwarmth	PWMKCR Parental Warmth calculated subscale score
Family	pwmkcr_parentalknowledge	PWMKCR Parental Knowledge calculated subscale score
Family	pwmkcr_parentalmonitoring	PWMKCR Parental Monitoring Attempts calculated subscale score
Family	pwmkcr_parentalsupervision	PWMKCR Parental Supervision calculated subscale score
Family	FHD.alc	Family history of alcohol-related problems
Family	FHD.drug	Family history of drug-related problems
Family	parentreport_sesp3	Parent educational attainment level
Peers	youthreport2_pgd_sec1_pgd2	Number of friends friends who drink alcohol
Peers	youthreport2_pgd_sec1_pgd3	Number of friends who get drunk
Peers	youthreport2_pgd_sec1_pgd4	Number of friends who have problems with alcohol
Peers	youthreport2_prr1a	How many SAME SEX friends do you have? (Please do NOT include friends who have ever been romantic partners for 4 weeks or longer.)
Peers	youthreport2_prr1b	How many OPPOSITE SEX friends do you have? (Please do NOT include friends who have ever been romantic partners for 4 weeks or longer.)
Peers	youthreport2_prr6	How many different people have you dated or been seeing since you began dating?
Neighborhood	N/A: data not available and cannot be calculated from public release NCANDA data	U.S. Census Bureau County Business Patterns number of "drinking places" (e.g., bars) per ZIP code
Neighborhood	N/A: data not available and cannot be calculated from public release NCANDA data	U.S. Census Bureau County Business Patterns number of beer, wine, and liquor stores per ZIP code
Neighborhood	N/A: data not available and cannot be calculated from public release NCANDA data	U.S. Census Bureau American Community Survey median household income by ZIP code
Neighborhood	N/A: data not available and cannot be calculated from public release NCANDA data	U.S. Census Bureau American Community Survey percent of population below the national poverty level by ZIP code
Neighborhood	N/A: data not available and cannot be calculated from public release NCANDA data	U.S. Census Bureau American Community Survey percent of adults aged 25 or older with less than 12 years of education by ZIP code
Neighborhood	N/A: data not available and cannot be calculated from public release NCANDA data	U.S. Census Bureau American Community Survey percent of adults aged 25 or older with a high school diploma or equivalent by ZIP code
Neighborhood	N/A: data not available and cannot be calculated from public release NCANDA data	U.S. Census Bureau American Community Survey percent of population receiving food stamps or Supplemental Nutrition Assistance Program (SNAP) benefits in the past 12 months by ZIP code
Neighborhood	N/A: data not available and cannot be calculated from public release NCANDA data	U.S. Census Bureau American Community Survey percent of population unemployed by ZIP code
Eliminated variables from correlational analysis
Youth psychodevelopmental characteristics	brief_cog_shift_raw	BRIEF Cognitive Shift Problem-Solving Flexibility (raw)
Youth psychodevelopmental characteristics	brief_memory_raw	BRIEF Working Memory Functionality (raw)
Youth psychodevelopmental characteristics	brief_shift_raw	BRIEF Behavioral plus Cognitive Flexibility (raw)
Youth psychodevelopmental characteristics	brief_bri_raw	BRIEF Behavioral Regulation Index (BRI) (raw)
Youth psychodevelopmental characteristics	brief_mi_raw	BRIEF Metacognition Index (MCI) (raw)
Neighborhood	N/A: data not available and cannot be calculated from public release NCANDA data	U.S. Census Bureau County Business Patterns number of beer, wine, liquor wholesalers per ZIP code
Youth psychodevelopmental characteristics	aeq_gpc	AEQ Global Positive Change
Neighborhood	N/A: data not available and cannot be calculated from public release NCANDA data	U.S. Census Bureau County Business Patterns total alcohol-related establishments per ZIP code
Neighborhood	N/A: data not available and cannot be calculated from public release NCANDA data	U.S. Census Bureau American Community Survey percent of adults aged 25 or older with 12 or fewer years of education by ZIP code
Neighborhood	N/A: data not available and cannot be calculated from public release NCANDA data	U.S. Census Bureau American Community Survey percent of population receiving supplemental income benefits in the past 12 months by ZIP code
Brain structure	medialorbitofrontal_surfarea	Freesurfer left medial orbitofrontal cortex surface area
Brain structure	medialorbitofrontal_surfarea	Freesurfer right medial orbitofrontal cortex surface area
Brain structure	insula_surfarea	Right insula surface area
